# Supplementary material for: Medicinal Plants for Child Mental Health: Clinical Insights, Active Compounds, and Perspectives for Rational Use
Source: Children (Basel). 2025 Aug 28;12(9):1142. doi: 10.3390/children12091142 (PMC12468278; doi:10.3390/children12091142)
Supplement: Supplementary file 1 [file children-12-01142-s001.zip]

Archive with 1 entries (1 files):
- children-3765641-supplementary.pdf
